# Supplementary material for: Optimizing nitrogen application rate and plant density for improving cotton yield and nitrogen use efficiency in the North China Plain
Source: PLoS One. 2017 Oct 5;12(10):e0185550. doi: 10.1371/journal.pone.0185550 (PMC5628833; doi:10.1371/journal.pone.0185550)
Supplement: S1 Data — (XLS) [file pone.0185550.s003.xls]

## Sheet: Fig 1
2013
	D1N0			D1N1			D1N2			D1N3			D2N0			D2N1			D2N2			D2N3			D3N0			D3N1			D3N2			D3N3
Budding stage	0.342	0.0171	f	0.353	0.01765	ef	0.371	0.01855	ef	0.432	0.0216	d	0.415	0.02075	d	0.435	0.02175	d	0.475	0.02375	c	0.543	0.02715	b	0.364	0.0182	ef	0.462	0.0231	c	0.55	0.0275	b	0.574	0.0287	a
Flowering stage	2.243	0.11215	i	2.349	0.11745	hi	2.478	0.1239	hi	2.712	0.1356	g	3.215	0.16075	f	3.337	0.16685	ef	3.405	0.17025	de	3.583	0.17915	de	3.457	0.17285	de	3.849	0.19245	c	4.071	0.20355	b	4.393	0.21965	a
Boll-setting stage	2.569	0.12845	h	2.647	0.13235	h	3.078	0.1539	g	3.424	0.1712	f	3.763	0.18815	e	3.878	0.1939	de	3.973	0.19865	cde	4.111	0.20555	cde	3.003	0.15015	g	4.127	0.20635	cde	4.765	0.23825	b	5.11	0.2555	a
2014
	D1N0			D1N1			D1N2			D1N3			D2N0			D2N1			D2N2			D2N3			D3N0			D3N1			D3N2			D3N3
Budding stage	0.2	0.01	f	0.208	0.0104	f	0.213	0.01065	f	0.25	0.0125	e	0.292	0.0146	d	0.295	0.01475	cd	0.297	0.01485	cd	0.338	0.0169	b	0.321	0.01605	bc	0.334	0.0167	b	0.368	0.0184	a	0.376	0.0188	a
Flowering stage	1.583	0.07915	i	1.639	0.08195	hi	1.716	0.0858	h	1.944	0.0972	g	2.089	0.10445	f	2.199	0.10995	e	2.333	0.11665	d	2.509	0.12545	c	2.405	0.12025	d	2.665	0.13325	b	2.806	0.1403	a	2.872	0.1436	a
Boll-setting stage	3.086	0.1543	h	3.235	0.16175	h	3.36	0.168	fg	3.51	0.1755	e	3.508	0.1754	e	3.753	0.18765	c	3.849	0.19245	b	3.992	0.1996	a	3.129	0.15645	i	3.294	0.1647	gh	3.385	0.16925	fg	3.653	0.18265	d

## Sheet: Fig 2
N uptake
		D1N0			D1N1			D1N2			D1N3			D2N0			D2N1			D2N2			D2N3			D3N0			D3N1			D3N2			D3N3
	2013	138.5	6.925	i	177.8	8.89	g	211.6	10.58	e	214.5	10.725	de	141.8	7.09	i	183.1	9.155	g	225.8	11.29	cd	239.3	11.965	b	155.8	7.79	h	196.7	9.835	f	234.1	11.705	bc	260	13	a
	2014	112.3	5.615	g	144.6	7.23	f	159.1	7.955	de	192	9.6	c	143.1	7.155	f	163.9	8.195	de	187.7	9.385	cd	216.4	10.82	b	143.5	7.175	f	169.8	8.49	de	181.3	9.065	cd	242	12.1	a
		D1N0			D1N1			D1N2			D1N3			D2N0			D2N1			D2N2			D2N3			D3N0			D3N1			D3N2			D3N3
iNUE	2013	11.31	0.5655	b	9.32	0.466	c	8.14	0.407	de	8.29	0.4145	de	12.69	0.6345	a	10.73	0.5365	c	9.13	0.4565	de	8.06	0.403	e	11.6	0.58	b	9.51	0.4755	c	8.11	0.4055	e	7.03	0.3515	f
	2014	14	0.7	a	11.5	0.575	cd	11	0.55	cde	9.5	0.475	f	12.6	0.63	b	12	0.6	bc	11.1	0.555	cd	9	0.45	f	12.6	0.63	b	11.1	0.555	cd	10.5	0.525	de	7.6	0.38	g
		D1N1			D1N2			D1N3			D2N1			D2N2			D2N3			D3N1			D3N2			D3N3
NPFP	2013	33.1	1.655	b	16.7	0.835	d	11.3	0.565	e	35.7	1.785	a	18.6	0.93	c	12.1	0.605	e	36	1.8	a	17.8	0.89	c	11.7	0.585	e
	2014	33.7	1.685	c	17.4	0.87	f	11.8	0.59	h	38.8	1.94	a	20.4	1.02	d	12.8	0.64	g	37.8	1.89	b	19	0.95	e	12.3	0.615	gh
		D1N1			D1N2			D1N3			D2N1			D2N2			D2N3			D3N1			D3N2			D3N3
aNUE	2013	0.781	0.03905	bc	0.578	0.0289	d	0.555	0.02775	d	0.969	0.04845	b	1.287	0.06435	a	0.511	0.02555	d	1.47	0.0735	a	0.519	0.02595	d	0.214	0.0107	e
	2014	2.617	0.13085	a	1.882	0.0941	c	1.504	0.0752	d	2.702	0.1351	a	2.324	0.1162	b	0.756	0.0378	f	1.258	0.0629	e	0.762	0.0381	f	0.172	0.0086	g
		D1N1			D1N2			D1N3			D2N1			D2N2			D2N3			D3N1			D3N2			D3N3
pNUE	2013	2.76	0.138	c	1.78	0.089	e	2.48	0.124	d	2.85	0.1425	c	3.4	0.17	b	1.77	0.0885	e	4.05	0.2025	a	1.49	0.0745	e	0.69	0.0345	f
	2014	9.43	0.4715	c	11.17	0.5585	b	7.5	0.375	d	15.37	0.7685	a	11.4	0.57	b	3.8	0.19	f	9.9	0.495	c	4.6	0.23	e	0.53	0.0265	g
		D1N1			D1N2			D1N3			D2N1			D2N2			D2N3			D3N1			D3N2			D3N3
NRE	2013	34.9	1.745	b	32.5	1.625	c	22.5	1.125	f	36.7	1.835	a	37.3	1.865	a	28.9	1.445	e	36.3	1.815	a	34.8	1.74	b	30.9	1.545	d
	2014	28.7	1.435	a	23.6	1.18	b	20.8	1.04	cd	21.7	1.085	c	19.8	0.99	d	18.5	0.925	e	29.2	1.46	a	23.4	1.17	b	16.8	0.84	f
